# Supplementary material for: Clip–Detector Using a Neodymium Magnet to Locate Malignant Tumors during Laparoscopic Surgery
Source: Sensors (Basel). 2022 Jul 20;22(14):5404. doi: 10.3390/s22145404 (PMC9319524; doi:10.3390/s22145404)
Supplement: Supplementary file 1 [file sensors-22-05404-s001.zip]

Archive with 1 entries (1 files):
- sensors-1795446-supplementary.mp4
